# Supplementary material for: Global Scientific Trends on Healthy Eating from 2002 to 2021: A Bibliometric and Visualized Analysis
Source: Nutrients. 2023 Mar 17;15(6):1461. doi: 10.3390/nu15061461 (PMC10054585; doi:10.3390/nu15061461)
Supplement: Supplementary file 1 [file nutrients-15-01461-s001.zip]

Archive with 1 entries (1 files):
- nutrients-2226490-supplementary.pdf
